# Supplementary material for: Master Regulatory Transcription Factors in β-Aminobutyric Acid-Induced Resistance (BABA-IR): A Perspective on Phytohormone Biosynthesis and Signaling in Arabidopsis thaliana and Hordeum vulgare
Source: Int J Mol Sci. 2024 Aug 23;25(17):9179. doi: 10.3390/ijms25179179 (PMC11395473; doi:10.3390/ijms25179179)
Supplement: Supplementary file 1 [file ijms-25-09179-s001.zip]

Archive with 1 entries (1 files):
- ijms-3163621-supplementary.pdf
